# Supplementary material for: Cognitive Development in Children with Autism Spectrum Disorder and the Moderating Role of Intervention and ASD Persistence
Source: Behav Sci (Basel). 2025 Oct 23;15(11):1445. doi: 10.3390/bs15111445 (PMC12649235; doi:10.3390/bs15111445)
Supplement: Supplementary file 1 [file behavsci-15-01445-s001.zip]

Archive with 1 entries (1 files):
- behavsci-3874388-supplementary.pdf
